# Supplementary material for: Full-Quantum Treatment of Molecular Systems Confirms Novel Supracence Photonic Properties
Source: Int J Mol Sci. 2023 Apr 19;24(8):7490. doi: 10.3390/ijms24087490 (PMC10138974; doi:10.3390/ijms24087490)
Supplement: Supplementary file 1 [file ijms-24-07490-s001.zip]

Archive with 3 entries (3 files):
- Movie S1-Quantum Probability of Molecular Structure.mp4
- Movie S2-p-orbital dancing.mp4
- mySupporting Information IJMS Revised.pdf
